# Supplementary material for: Structural basis of 3′-end poly(A) RNA recognition by LARP1
Source: Nucleic Acids Res. 2022 Aug 18;50(16):9534–47. doi: 10.1093/nar/gkac696 (PMC9458460; doi:10.1093/nar/gkac696)
Supplement: gkac696_Supplemental_Files [file gkac696_supplemental_files.zip]

Archive with 4 entries (4 files):
- Movie captions.docx
- side_view.m4v
- stacking.m4v
- Suppl_material.pdf
